# Supplementary material for: Intrachromosomal Amplification, Locus Deletion and Point Mutation in the Aquaglyceroporin AQP1 Gene in Antimony Resistant Leishmania (Viannia) guyanensis
Source: PLoS Negl Trop Dis. 2015 Feb 13;9(2):e0003476. doi: 10.1371/journal.pntd.0003476 (PMC4332685; doi:10.1371/journal.pntd.0003476)
Supplement: S1 Fig — Chromosomes were divided into non-overlapping 5kb genomic windows and for each window the SbR/WT reads ratios (normalized to the total number of reads per samples) were plotted as log2-transfomed values according to chromosome positions. Blue, LgSbIII650.1; Red, LgSbIII650.2; Green, LgSbIII650.3; and Yellow, LgSbIII650.4. (ZIP) [file pntd.0003476.s001.zip]

Archive with 11 entries (8 files):
- Figure S1/
- Figure S1/Figure S1a.tif
- __MACOSX/
- __MACOSX/Figure S1/
- __MACOSX/Figure S1/._Figure S1a.tif
- Figure S1/Figure S1b.tif
- __MACOSX/Figure S1/._Figure S1b.tif
- Figure S1/Figure S1c.tif
- __MACOSX/Figure S1/._Figure S1c.tif
- Figure S1/Figure S1d.tif
- __MACOSX/Figure S1/._Figure S1d.tif
